# Supplementary material for: Differential Regulation of Innate Lymphoid Cells in Human and Murine Oral Squamous Cell Carcinoma
Source: Int J Mol Sci. 2023 Jan 13;24(2):1627. doi: 10.3390/ijms24021627 (PMC9865302; doi:10.3390/ijms24021627)
Supplement: Supplementary file 1 [file ijms-24-01627-s001.zip]

Archive with 1 entries (1 files):
- ijms-2105496-supplementary.pdf
